# Supplementary material for: Could ultrasound midwifery training increase antenatal detection of congenital anomalies in Ghana?
Source: PLoS One. 2022 Aug 1;17(8):e0272250. doi: 10.1371/journal.pone.0272250 (PMC9342792; doi:10.1371/journal.pone.0272250)
Supplement: S1 Text — (TXT) [file pone.0272250.s001.txt]

The dataset analyzed during this study is available in Figshare at 
https://figshare.com/articles/dataset/Neonate_Congenital_Anomaly_Dataset/12865499. 
All data were uploaded with the exception of the following variables in order to preserve 
potential personal identification of study subjects (e.g., linking the identification of a child 
with a specific type of congenital anomaly with their location): date of admission to TTH 
NICU, place of delivery (name of facility), location of ANC care (name of facility), 
maternal medical conditions, and maternal prenatal drug and medication use.
